# Supplementary material for: Expanding the Therapeutic Window of EGFR-Targeted PE24 Immunotoxin for EGFR-Overexpressing Cancers by Tailoring the EGFR Binding Affinity
Source: Int J Mol Sci. 2022 Dec 13;23(24):15820. doi: 10.3390/ijms232415820 (PMC9779439; doi:10.3390/ijms232415820)
Supplement: Supplementary file 1 [file ijms-23-15820-s001.zip]

Archive with 1 entries (1 files):
- ijms-2025224-supplementary.pdf
